# Supplementary material for: Histone Deacetylase BpHST1 Regulates Plant Architecture and Photosynthesis in Birch
Source: Biology (Basel). 2025 Nov 27;14(12):1689. doi: 10.3390/biology14121689 (PMC12729910; doi:10.3390/biology14121689)
Supplement: Supplementary file 1 [file biology-14-01689-s001.zip]

Archive with 1 entries (1 files):
- biology-3991998-supplementary.pdf
